# Supplementary material for: Computational Predictions Provide Insights into the Biology of TAL Effector Target Sites
Source: PLoS Comput Biol. 2013 Mar 14;9(3):e1002962. doi: 10.1371/journal.pcbi.1002962 (PMC3597551; doi:10.1371/journal.pcbi.1002962)
Supplement: Dataset S1 — Training data. Input sequences in annotated FastA-format used to train TALgetter. The annotation of each DNA sequence contains the RVD sequence of the corresponding TAL effector and the weight of the input sequence used in the training. (TXT) [file pcbi.1002962.s001.txt]

>seq:NI-HG-NI-HG-NI-NI-NI-HD-NN-HD-HD-HD-NG-HD-N*-NI-HD-HD-NN-NS-NI-NN-NN-NG-NN-HD-N*-NS-N*; weight:1.0
TATATAAACCCCCTCCAACCAGGTGCTAAG
>seq:HD-NG-NS-NG-NI-NI-NI-HD-HD-NG-NS-NS-HD-HD-HD-NG-HD-NG; weight:1.0
TATATAAACCTAACCATCC
>seq:HD-NG-NS-NG-NI-NI-NI-HD-HD-NG-NS-NS-NG-HD-NG; weight:1.0
TATATAAACCTAACCA
>seq:NN-IG-NI-NI-NI-HD-HD-NG-NN-NI-HD-HD-HD-NG; weight:1.0
TATAAACCTAACCAT
>seq:HD-NG-NS-NG-NI-NI-NI-HD-HD-NG-HD-NG-HD-NG; weight:1.0
TATATAAACCTCTCT
>seq:NI-NN-N*-NG-NS-NN-NN-NN-NI-NN-NI-N*-HD-HD-NI-NG-NG; weight:1.0
TAGAAGAAGAGACCCATA
>seq:NN-HD-NI-HG-HD-NG-N*-HD-HD-NI-NG-NG-NI-HD-NG-NN-NG-NI-NI-NI-NI-N*-NS-N*; weight:1.0
TGCATCTCCCCCTACTGTACACCAC
>seq:NI-H*-NI-NN-NN-NN-NN-NN-HD-NI-HD-HG-HD-NI-N*-NS-NI-NI-HG-HD-NS-NS-NG; weight:1.0
TATAAAAGGCCCTCACCAACCCAT
>seq:NI-NG-NI-NI-N*-NN-HD-HD-N*-NI-NI-NI-NG-HD-HG-NN-NS-NN-HD-HD-NG-N*; weight:1.0
TATAATCCCCAAATCCCCTCCTC
>seq:NN-IG-NG-NI-NG-NG-HD-NG-HD-NI-HD-NI-HD-NG-HD-NG-HD-HD-NG-NG-NI-NG; weight:1.0
TGTTATTCTCACACTCTCCTTAT
>seq:NI-HD-HD-NG-NS-NS-NI-HD-NG-NI-NS-NI-NG-NI-NG; weight:1.0
TACCTAAACTAAATAT
>seq:NI-HG-NI-HG-NI-NI-NN-HD-NI-HD-NN-HG-NS-NG-HD-NG; weight:0.0476190476190476
TATATAAACACATATCT
>seq:NI-HG-NI-HG-NI-NI-NN-HD-NI-HD-NN-HG-NS-NG-HD-NG; weight:0.0476190476190476
TATATAAGCACGTATCT
>seq:NI-NG-NG-HD-NG-NN-NN-NN-NI-HD-NN-NG-NG; weight:0.0476190476190476
TATTCTGGGACGTT
>seq:NI-NG-NN-HD-NN-NN-NG-HD-HD-HD-NG-HD-NG; weight:0.0476190476190476
TATGCGGTCCCTCT
>seq:NI-NG-NN-NN-NN-NG-NN-HD-HD-HD-NG-NI-NG; weight:0.0476190476190476
TATGGGTGCCCTAT
>seq:NI-HD-NI-NN-NN-HD-NI-NG-NN-NI-NG-NG-NG; weight:0.0476190476190476
TACAGGCATGATTT
>seq:NI-NI-NG-NN-HD-HD-HD-HD-NN-NN-HD-NG-NG; weight:0.0476190476190476
TAATGCCCCGGCTT
>seq:NI-NN-HD-NN-NI-NI-HD-NG-NN-HD-NG; weight:0.0476190476190476
TAGCGAACTGCT
>seq:NI-NN-HD-NI-NI-NG-NG-NN-NG-HD-NG; weight:0.0476190476190476
TAGCAATTGTCT
>seq:NI-NG-NN-NG-NN-NI-NI-NG-NN-NI-NG; weight:0.0476190476190476
TATGTGAATGAT
>seq:NI-NI-NG-HD-NN-NG-NN-HD-NG-NN-NG; weight:0.0476190476190476
TAATCGTGCTGT
>seq:NI-NG-NN-NN-NI-HD-HD-NN-NG-NN-NG; weight:0.0476190476190476
TATGGACCGTGT
>seq:NG-NN-NG-NI-NG-NI-NG-NI-NI-HD-NG-NG-NG; weight:1.0
TTGTATATAACTTT
>seq:NI-HD-HD-NG-NS-NS-NI-HD-NG-NI-NS-NI-NG-NI-NG; weight:0.0476190476190476
TACCTCCACTACATAT
>seq:NI-HD-HD-NG-NS-NS-NI-HD-NG-NI-NS-NI-NG-NI-NG; weight:0.0476190476190476
TACCTGGACTAGATAT
>seq:NI-HD-HD-NG-NS-NS-NI-HD-NG-NI-NS-NI-NG-NI-NG; weight:0.0476190476190476
TACCTTTACTATATAT
>seq:NI-NG-NG-HD-NG-NN-NN-NN-NI-HD-NN-NG-NG; weight:0.0476190476190476
TATTCTAAAACATT
>seq:NI-HG-NI-NI-NS-HD-NN-HD-HD-HD-NS-N*-N*-HD-HD-NS-NS-NN-NI-NG-NN-NI-N*-NS-N*; weight:1.0
TATAAACCCCCTCCAACCGGTGCTAA
>seq:NI-HD-HD-HD-HD-HD-HD-HD-HD-HD-HD-HD-HD-HD-HD; weight:0.0476190476190476
TACCCCCCCCCCCCCC
>seq:NI-NG-NN-HD-NN-NG-NN-NG; weight:0.0476190476190476
TATGCGTGT
>seq:NI-NG-NN-HD-NN-NN-NG-HD-HD-HD-NG-HD-NG; weight:0.0476190476190476
TATGCGGTCCCTCA
>seq:NI-NG-NN-HD-NN-NN-NG-HD-HD-HD-NG-HD-NG; weight:0.0476190476190476
TATGCGGTCCCTGA
>seq:NN-IG-NG-NI-NG-NG-HD-NG-HD-NI-HD-NI-HD-NG-HD-NG-HD-HD-NG-NG-NI-NG; weight:0.0476190476190476
TGTTATTCTCACACTCTCCTTAA
>seq:NI-HD-NI-HD-HD-HD-NH-NH-NH-NH-NH-NH; weight:0.00293384566446238
TACACCCAAAAAA
>seq:NI-HD-NI-HD-HD-HD-NH-NH-NH-NH-NH-NH; weight:0.00626575347172343
TACACCCCCCCCC
>seq:NI-HD-NI-HD-HD-HD-NH-NH-NH-NH-NH-NH; weight:0.987195331386564
TACACCCGGGGGG
>seq:NI-HD-NI-HD-HD-HD-NH-NH-NH-NH-NH-NH; weight:0.00360506947725023
TACACCCTTTTTT
>seq:NI-HD-NI-HD-HD-HD-NI-NI-NI-NI-NI-NI; weight:0.492743160045097
TACACCCAAAAAA
>seq:NI-HD-NI-HD-HD-HD-NI-NI-NI-NI-NI-NI; weight:0.121489223545714
TACACCCCCCCCC
>seq:NI-HD-NI-HD-HD-HD-NI-NI-NI-NI-NI-NI; weight:0.233611306653727
TACACCCGGGGGG
>seq:NI-HD-NI-HD-HD-HD-NI-NI-NI-NI-NI-NI; weight:0.152156309755462
TACACCCTTTTTT
>seq:NI-HD-NI-HD-HD-HD-NN-NN-NN-NN-NN-NN; weight:0.0690899634067667
TACACCCAAAAAA
>seq:NI-HD-NI-HD-HD-HD-NN-NN-NN-NN-NN-NN; weight:0.0177099083841646
TACACCCCCCCCC
>seq:NI-HD-NI-HD-HD-HD-NN-NN-NN-NN-NN-NN; weight:0.911941353276018
TACACCCGGGGGG
>seq:NI-HD-NI-HD-HD-HD-NN-NN-NN-NN-NN-NN; weight:0.00125877493305119
TACACCCTTTTTT
>seq:NI-HD-NI-HD-HD-HD-HD-HD-HD-HD-HD-HD; weight:0.037959698211941
TACACCCAAAAAA
>seq:NI-HD-NI-HD-HD-HD-HD-HD-HD-HD-HD-HD; weight:0.87918350096831
TACACCCCCCCCC
>seq:NI-HD-NI-HD-HD-HD-HD-HD-HD-HD-HD-HD; weight:0.0427308287700788
TACACCCGGGGGG
>seq:NI-HD-NI-HD-HD-HD-HD-HD-HD-HD-HD-HD; weight:0.0401259720496699
TACACCCTTTTTT
>seq:NI-HD-NI-HD-HD-HD-NG-NG-NG-NG-NG-NG; weight:0.0369107847504438
TACACCCAAAAAA
>seq:NI-HD-NI-HD-HD-HD-NG-NG-NG-NG-NG-NG; weight:0.0539601371889289
TACACCCCCCCCC
>seq:NI-HD-NI-HD-HD-HD-NG-NG-NG-NG-NG-NG; weight:0.022252707339633
TACACCCGGGGGG
>seq:NI-HD-NI-HD-HD-HD-NG-NG-NG-NG-NG-NG; weight:0.886876370720994
TACACCCTTTTTT
>seq:NI-HD-NI-HD-HD-HD-NS-NS-NS-NS-NS-NS; weight:0.502493429050396
TACACCCAAAAAA
>seq:NI-HD-NI-HD-HD-HD-NS-NS-NS-NS-NS-NS; weight:0.0399605105644286
TACACCCCCCCCC
>seq:NI-HD-NI-HD-HD-HD-NS-NS-NS-NS-NS-NS; weight:0.447157243682844
TACACCCGGGGGG
>seq:NI-HD-NI-HD-HD-HD-NS-NS-NS-NS-NS-NS; weight:0.0103888167023309
TACACCCTTTTTT
>seq:NI-HD-NI-HD-HD-HD-NK-NK-NK-NK-NK-NK; weight:1.0
TACACCCGGGGGG
>seq:NI-HD-NI-HD-HD-HD-SN-SN-SN-SN-SN-SN; weight:0.171860610001366
TACACCCAAAAAA
>seq:NI-HD-NI-HD-HD-HD-SN-SN-SN-SN-SN-SN; weight:0.105769513390653
TACACCCCCCCCC
>seq:NI-HD-NI-HD-HD-HD-SN-SN-SN-SN-SN-SN; weight:0.636492651809125
TACACCCGGGGGG
>seq:NI-HD-NI-HD-HD-HD-SN-SN-SN-SN-SN-SN; weight:0.0858772247988554
TACACCCTTTTTT
>seq:NI-HD-NI-HD-HD-HD-NP-NP-NP-NP-NP-NP; weight:0.142408258651964
TACACCCAAAAAA
>seq:NI-HD-NI-HD-HD-HD-NP-NP-NP-NP-NP-NP; weight:0.160053248950686
TACACCCCCCCCC
>seq:NI-HD-NI-HD-HD-HD-NP-NP-NP-NP-NP-NP; weight:0.00652596097002078
TACACCCGGGGGG
>seq:NI-HD-NI-HD-HD-HD-NP-NP-NP-NP-NP-NP; weight:0.69101253142733
TACACCCTTTTTT
>seq:NI-HD-NI-HD-HD-HD-HN-HN-HN-HN-HN-HN; weight:0.122473310115324
TACACCCAAAAAA
>seq:NI-HD-NI-HD-HD-HD-HN-HN-HN-HN-HN-HN; weight:0.00511886934083873
TACACCCCCCCCC
>seq:NI-HD-NI-HD-HD-HD-HN-HN-HN-HN-HN-HN; weight:0.871361385626491
TACACCCGGGGGG
>seq:NI-HD-NI-HD-HD-HD-HN-HN-HN-HN-HN-HN; weight:0.00104643491734673
TACACCCTTTTTT
>seq:NI-HD-NI-HD-HD-HD-NH-NH-NH-NH-NH-NH; weight:0.00225695020488156
TACACCCCCCCCC
>seq:NI-HD-NI-HD-HD-HD-NH-NH-NH-NH-NH-NH; weight:0.997743049795118
TACACCCGGGGGG
>seq:NI-HD-NI-HD-HD-HD-NT-NT-NT-NT-NT-NT; weight:0.244624634211515
TACACCCAAAAAA
>seq:NI-HD-NI-HD-HD-HD-NT-NT-NT-NT-NT-NT; weight:0.00576903306330422
TACACCCCCCCCC
>seq:NI-HD-NI-HD-HD-HD-NT-NT-NT-NT-NT-NT; weight:0.745218097843168
TACACCCGGGGGG
>seq:NI-HD-NI-HD-HD-HD-NT-NT-NT-NT-NT-NT; weight:0.00438823488201201
TACACCCTTTTTT
>seq:NN-HD-NI-HG-HD-NG-N*-HD-HD-NI-NG-NG-NI-HD-NG-NN-NG-NI-NI-NI-NI-N*-NS-N*; weight:1.0
TGCATCTCCCCCTACTGTACACCAC
>seq:HD-NG-NS-NG-NI-NI-NI-HD-HD-NG-NS-NS-HD-HD-HD-NG-HD-NG; weight:1.0
TATATAAACCTGACCCTTT
>seq:HD-HD-HD-HD-HD-NG-HD-NN-HD-NG-HD-NN-HD-N*-NG-NG; weight:1.0
CCCCCTCGCTTCCCTT
>seq:NN-NG-NN-NN-NN-HD-NI-NI-HD-NI-NG-NN-HD-NG-NN-NN-NG-HD; weight:1.0
TGTGGGCAACATGCTGGTC
>seq:HD-NG-NG-HD-NI-NN-HD-HD-NG-NG-NG-NG-NN-HD-NI-NN-NG-NG; weight:1.0
TCTTCAGCCTTTTGCAGTT
>seq:NI-NG-NI-NI-NG-NG-NI-NS-NG-NI-NS-NG-HD-HD-NS-HD-NG-NG; weight:1.0
TATAATTAATAATCCACTT
>seq:HD-NG-NS-NG-NI-NI-NI-HD-HD-NG-NS-NS-HD-HD-HD-NG-HD-NG; weight:1.0
TCTATAAACCTAACCCTCT
>seq:NI-HD-NI-HD-NN-NG-NG-NG-HD-NN-NG-NN-NG-NG-HD-NN-NN-NI; weight:1.0
TACACGTTTCGTGTTCGGA
>seq:NN-HD-NG-NN-NI-NN-HD-NI-HD-NG-NG-HD-HD-NI-HD-NI-NN-NI; weight:1.0
TGCTGAGCACTTCCACAGA
>seq:NS-NG-NS-HD-NI-NG-NN-NG-HD-NI-NN-N*-NI-NN-HD-NG-NI-NN-N*-HD-NN-NG; weight:1.0
CATGCATGTCAGCAGCTGGTCAT
>seq:NS-NG-NS-HD-NI-NG-NN-NG-HD-NI-NN-N*-NI-NN-HD-NG-NI-NN-N*-HD-NN-NG; weight:1.0
TATACATGTCAGTAGCTAGTCGT
>seq:NI-HD-NI-HD-HD-HD-NS-NS-NS-HD-NI-NG; weight:1.0
TACACCCAAACAT
>seq:NI-HG-NI-NI-NS-HD-NN-HD-HD-HD-NS-N*-N*-HD-HD-NS-NS-NN-NN-NI-NG-NN-NI-N*-NS-N*; weight:1.0
TATATAAACCCCCTCCAACCAGGTGCT
>seq:NI-HG-NI-NI-NS-HD-NN-HD-HD-HD-NS-N*-N*-HD-HD-NS-NS-NN-NN-NI-NG-NN-NI-N*-NS-N*; weight:1.0
CATATAAACCCCCTCCAACCAGGTGCT
>seq:NN-HD-NI-HG-HD-NG-N*-HD-HD-NI-NG-NG-NI-HD-NG-NN-NG-NI-NI-NI-NI-N*-NS-N*; weight:1.0
TACATCTCCCCCTACTGTACACCAC
>seq:NN-HD-NI-HG-HD-NG-N*-HD-HD-NI-NG-NG-NI-HD-NG-NN-NG-NI-NI-NI-NI-N*-NS-N*; weight:1.0
TCCATCTCCCCCTACTGTACACCAC
>seq:NN-HD-NI-HG-HD-NG-N*-HD-HD-NI-NG-NG-NI-HD-NG-NN-NG-NI-NI-NI-NI-N*-NS-N*; weight:1.0
TTCATCTCCCCCTACTGTACACCAC
>seq:NN-HD-NI-HG-HD-NG-N*-HD-HD-NI-NG-NG-NI-HD-NG-NN-NG-NI-NI-NI-NI-N*-NS-N*; weight:1.0
AGCATCTCCCCCTACTGTACACCAC
>seq:NI-H*-NI-NN-NN-NN-NN-NN-HD-NI-HD-HG-HD-NI-N*-NS-NI-NI-HG-HD-NS-NS-NG; weight:1.0
CATAAAAGGCCCTCACCAACCCAT
>seq:NI-N*-NI-NI-NI-N*-NI-HD-HD-NG-NG-HD-NG; weight:0.0204081632653061
TATAAATACCTTCT
>seq:NI-N*-NI-NI-NI-N*-NI-HD-HD-NG-NG-HD-NG; weight:0.0204081632653061
TATAAATACCTTCT
>seq:NI-N*-NI-NI-NI-N*-NI-HD-HD-NG-NG-HD-NG; weight:0.0204081632653061
TATCAATACCTTCT
>seq:NI-N*-NI-NI-NI-N*-NI-HD-HD-NG-NG-HD-NG; weight:0.0204081632653061
TATCAATACCTTCT
>seq:NI-N*-NI-NI-NI-N*-NI-HD-HD-NG-NG-HD-NG; weight:0.0204081632653061
TATAAATACCTTCT
>seq:NI-N*-NI-NI-NI-N*-NI-HD-HD-NG-NG-HD-NG; weight:0.0204081632653061
TATAAATACCTTCT
>seq:NI-N*-NI-NI-NI-N*-NI-HD-HD-NG-NG-HD-NG; weight:0.0204081632653061
TATAAATACCTTCT
>seq:NI-N*-NI-NI-NI-N*-NI-HD-HD-NG-NG-HD-NG; weight:0.0204081632653061
TATAAATACCTTCT
>seq:NI-N*-NI-NI-NI-N*-NI-HD-HD-NG-NG-HD-NG; weight:0.0204081632653061
TATAAACACCTTCT
>seq:NI-N*-NI-NI-NI-N*-NI-HD-HD-NG-NG-HD-NG; weight:0.0204081632653061
TATCAATACCTTCT
>seq:NI-N*-NI-NI-NI-N*-NI-HD-HD-NG-NG-HD-NG; weight:0.0204081632653061
TATAAATACCTTCT
>seq:NI-N*-NI-NI-NI-N*-NI-HD-HD-NG-NG-HD-NG; weight:0.0204081632653061
TATAAATACCTTCT
>seq:NI-N*-NI-NI-NI-N*-NI-HD-HD-NG-NG-HD-NG; weight:0.0204081632653061
TATAAATACCTTCT
>seq:NI-N*-NI-NI-NI-N*-NI-HD-HD-NG-NG-HD-NG; weight:0.0204081632653061
TATAAATACCTTCT
>seq:NI-N*-NI-NI-NI-N*-NI-HD-HD-NG-NG-HD-NG; weight:0.0204081632653061
TATACATACCTTCT
>seq:NI-N*-NI-NI-NI-N*-NI-HD-HD-NG-NG-HD-NG; weight:0.0204081632653061
TATAAATACCTTCT
>seq:NI-N*-NI-NI-NI-N*-NI-HD-HD-NG-NG-HD-NG; weight:0.0204081632653061
TATACATACCTTCT
>seq:NI-N*-NI-NI-NI-N*-NI-HD-HD-NG-NG-HD-NG; weight:0.0204081632653061
TATCAATACCTTCT
>seq:NI-N*-NI-NI-NI-N*-NI-HD-HD-NG-NG-HD-NG; weight:0.0204081632653061
TATGAATACCTTCT
>seq:NI-N*-NI-NI-NI-N*-NI-HD-HD-NG-NG-HD-NG; weight:0.0204081632653061
TATAAATACCTTCT
>seq:NI-N*-NI-NI-NI-N*-NI-HD-HD-NG-NG-HD-NG; weight:0.0204081632653061
TGTATATACCTTCT
>seq:NI-N*-NI-NI-NI-N*-NI-HD-HD-NG-NG-HD-NG; weight:0.0204081632653061
TATAAATACCTTCT
>seq:NI-N*-NI-NI-NI-N*-NI-HD-HD-NG-NG-HD-NG; weight:0.0204081632653061
TATCAATACCTTCT
>seq:NI-N*-NI-NI-NI-N*-NI-HD-HD-NG-NG-HD-NG; weight:0.0204081632653061
TATAAACACCTTCT
>seq:NI-N*-NI-NI-NI-N*-NI-HD-HD-NG-NG-HD-NG; weight:0.0204081632653061
TATAAATACCTTCT
>seq:NI-N*-NI-NI-NI-N*-NI-HD-HD-NG-NG-HD-NG; weight:0.0204081632653061
TATAAATACCTTCT
>seq:NI-N*-NI-NI-NI-N*-NI-HD-HD-NG-NG-HD-NG; weight:0.0204081632653061
TATAAATACCTTCT
>seq:NI-N*-NI-NI-NI-N*-NI-HD-HD-NG-NG-HD-NG; weight:0.0204081632653061
TATAAATACCTTCT
>seq:NI-N*-NI-NI-NI-N*-NI-HD-HD-NG-NG-HD-NG; weight:0.0204081632653061
TATATAAACCTTCC
>seq:NI-N*-NI-NI-NI-N*-NI-HD-HD-NG-NG-HD-NG; weight:0.0204081632653061
TATAAATACCTTCT
>seq:NI-N*-NI-NI-NI-N*-NI-HD-HD-NG-NG-HD-NG; weight:0.0204081632653061
TGTAAATACCTTCT
>seq:NI-N*-NI-NI-NI-N*-NI-HD-HD-NG-NG-HD-NG; weight:0.0204081632653061
TATGAATACCTTCT
>seq:NI-N*-NI-NI-NI-N*-NI-HD-HD-NG-NG-HD-NG; weight:0.0204081632653061
TATGAATACCTTCT
>seq:NI-N*-NI-NI-NI-N*-NI-HD-HD-NG-NG-HD-NG; weight:0.0204081632653061
TATCAATACCTTCT
>seq:NI-N*-NI-NI-NI-N*-NI-HD-HD-NG-NG-HD-NG; weight:0.0204081632653061
TATAAATACCTTCT
>seq:NI-N*-NI-NI-NI-N*-NI-HD-HD-NG-NG-HD-NG; weight:0.0204081632653061
TATAAATACCTTCT
>seq:NI-N*-NI-NI-NI-N*-NI-HD-HD-NG-NG-HD-NG; weight:0.0204081632653061
TATAAATACCTTCT
>seq:NI-N*-NI-NI-NI-N*-NI-HD-HD-NG-NG-HD-NG; weight:0.0204081632653061
TATAAATACCTTCT
>seq:NI-N*-NI-NI-NI-N*-NI-HD-HD-NG-NG-HD-NG; weight:0.0204081632653061
TATAAATACCTTCT
>seq:NI-N*-NI-NI-NI-N*-NI-HD-HD-NG-NG-HD-NG; weight:0.0204081632653061
TATAAATACCTTCT
>seq:NI-N*-NI-NI-NI-N*-NI-HD-HD-NG-NG-HD-NG; weight:0.0204081632653061
TATAAATACCTTCT
>seq:NI-N*-NI-NI-NI-N*-NI-HD-HD-NG-NG-HD-NG; weight:0.0204081632653061
TGTAAATACCTTCT
>seq:NI-N*-NI-NI-NI-N*-NI-HD-HD-NG-NG-HD-NG; weight:0.0204081632653061
TATAAATACCTTCT
>seq:NI-N*-NI-NI-NI-N*-NI-HD-HD-NG-NG-HD-NG; weight:0.0204081632653061
TATAAATACCTTCT
>seq:NI-N*-NI-NI-NI-N*-NI-HD-HD-NG-NG-HD-NG; weight:0.0204081632653061
TACCAATACCTTCT
>seq:NI-N*-NI-NI-NI-N*-NI-HD-HD-NG-NG-HD-NG; weight:0.0204081632653061
TATAAATACCTTCT
>seq:NI-N*-NI-NI-NI-N*-NI-HD-HD-NG-NG-HD-NG; weight:0.0204081632653061
TATAAATACCTTCT
>seq:NI-N*-NI-NI-NI-N*-NI-HD-HD-NG-NG-HD-NG; weight:0.0204081632653061
TATAAATACCTTCT
>seq:NI-N*-NI-NI-NI-N*-NI-HD-HD-NG-NG-HD-NG; weight:0.0204081632653061
TATAAATACCTTCT
>seq:NN-NN-NI-NN-HD-HD-NI-NG-HD-NG-NN-NK-HD-HD-NN-NK-NN-NG; weight:0.0357142857142857
TGGAGCCATCTGGCCGGGT
>seq:NN-NN-NI-NN-HD-HD-NI-NG-HD-NG-NN-NK-HD-HD-NN-NK-NN-NG; weight:0.0357142857142857
TGGATCCATGTGGCCGGGT
>seq:NN-NN-NI-NN-HD-HD-NI-NG-HD-NG-NN-NK-HD-HD-NN-NK-NN-NG; weight:0.0357142857142857
TGGAACCCTCTGGCCGGGT
>seq:NN-NN-NI-NN-HD-HD-NI-NG-HD-NG-NN-NK-HD-HD-NN-NK-NN-NG; weight:0.0357142857142857
TGGAGACATCTGGCAGGGT
>seq:NN-NN-NI-NN-HD-HD-NI-NG-HD-NG-NN-NK-HD-HD-NN-NK-NN-NG; weight:0.0357142857142857
CAGAAACATCTGGCCGGAC
>seq:NN-NN-NI-NN-HD-HD-NI-NG-HD-NG-NN-NK-HD-HD-NN-NK-NN-NG; weight:0.0357142857142857
TGGCTCCATCTGGCCGGGT
>seq:NN-NN-NI-NN-HD-HD-NI-NG-HD-NG-NN-NK-HD-HD-NN-NK-NN-NG; weight:0.0357142857142857
TGAAACCATAAGGCCGGGG
>seq:NN-NN-NI-NN-HD-HD-NI-NG-HD-NG-NN-NK-HD-HD-NN-NK-NN-NG; weight:0.0357142857142857
TGAAACCATCTGATCCCTA
>seq:NN-NN-NI-NN-HD-HD-NI-NG-HD-NG-NN-NK-HD-HD-NN-NK-NN-NG; weight:0.0357142857142857
TGGATCCGTCTGCCCGGGT
>seq:NN-NN-NI-NN-HD-HD-NI-NG-HD-NG-NN-NK-HD-HD-NN-NK-NN-NG; weight:0.0357142857142857
TGGAGCCATGTGGCCGGGC
>seq:NN-NN-NI-NN-HD-HD-NI-NG-HD-NG-NN-NK-HD-HD-NN-NK-NN-NG; weight:0.0357142857142857
TGGACCCCCCTGGCCGGGT
>seq:NN-NN-NI-NN-HD-HD-NI-NG-HD-NG-NN-NK-HD-HD-NN-NK-NN-NG; weight:0.0357142857142857
TGGCGCCATCTGGCCGGGT
>seq:NN-NN-NI-NN-HD-HD-NI-NG-HD-NG-NN-NK-HD-HD-NN-NK-NN-NG; weight:0.0357142857142857
TGGAGCCATGTGGCCGGGC
>seq:NN-NN-NI-NN-HD-HD-NI-NG-HD-NG-NN-NK-HD-HD-NN-NK-NN-NG; weight:0.0357142857142857
TAGAAACATCTGGCAGTCC
>seq:NN-NN-NI-NN-HD-HD-NI-NG-HD-NG-NN-NK-HD-HD-NN-NK-NN-NG; weight:0.0357142857142857
TGGAAACATCTGGCTGGGT
>seq:NN-NN-NI-NN-HD-HD-NI-NG-HD-NG-NN-NK-HD-HD-NN-NK-NN-NG; weight:0.0357142857142857
TGGAACCATGAGGCCGGGT
>seq:NN-NN-NI-NN-HD-HD-NI-NG-HD-NG-NN-NK-HD-HD-NN-NK-NN-NG; weight:0.0357142857142857
TGGAGCCATCTGGCCGTTC
>seq:NN-NN-NI-NN-HD-HD-NI-NG-HD-NG-NN-NK-HD-HD-NN-NK-NN-NG; weight:0.0357142857142857
TAGAAACATCTGACCGGCT
>seq:NN-NN-NI-NN-HD-HD-NI-NG-HD-NG-NN-NK-HD-HD-NN-NK-NN-NG; weight:0.0357142857142857
TAGAAACATAAGGCCGGGT
>seq:NN-NN-NI-NN-HD-HD-NI-NG-HD-NG-NN-NK-HD-HD-NN-NK-NN-NG; weight:0.0357142857142857
TGAAACCATAAGACCGGGT
>seq:NN-NN-NI-NN-HD-HD-NI-NG-HD-NG-NN-NK-HD-HD-NN-NK-NN-NG; weight:0.0357142857142857
TGGGTCCATATGGCCGGGT
>seq:NN-NN-NI-NN-HD-HD-NI-NG-HD-NG-NN-NK-HD-HD-NN-NK-NN-NG; weight:0.0357142857142857
TGGATCCATCTGACCGGGT
>seq:NN-NN-NI-NN-HD-HD-NI-NG-HD-NG-NN-NK-HD-HD-NN-NK-NN-NG; weight:0.0357142857142857
TGGAGCCACCTGACCGGAC
>seq:NN-NN-NI-NN-HD-HD-NI-NG-HD-NG-NN-NK-HD-HD-NN-NK-NN-NG; weight:0.0357142857142857
TAGAGCTATAAGACCCAGT
>seq:NN-NN-NI-NN-HD-HD-NI-NG-HD-NG-NN-NK-HD-HD-NN-NK-NN-NG; weight:0.0357142857142857
TGGCACCATCTAGCCGTGC
>seq:NN-NN-NI-NN-HD-HD-NI-NG-HD-NG-NN-NK-HD-HD-NN-NK-NN-NG; weight:0.0357142857142857
TGGATCCATCTGGCCGGGG
>seq:NN-NN-NI-NN-HD-HD-NI-NG-HD-NG-NN-NK-HD-HD-NN-NK-NN-NG; weight:0.0357142857142857
TGGAACCATGTGGCCGGGT
>seq:NN-NN-NI-NN-HD-HD-NI-NG-HD-NG-NN-NK-HD-HD-NN-NK-NN-NG; weight:0.0357142857142857
TAGAACCATCCGGCCGGGT
>seq:NN-NI-NI-HD-NI-NK-NI-NI-NG-HD-NG-NK-HD-NN-HD-NK-NN-NG; weight:0.022222222222222
TGGACAGGATCTGCGCGGT
>seq:NN-NI-NI-HD-NI-NK-NI-NI-NG-HD-NG-NK-HD-NN-HD-NK-NN-NG; weight:0.022222222222222
TAAACAGCATATGCACGAT
>seq:NN-NI-NI-HD-NI-NK-NI-NI-NG-HD-NG-NK-HD-NN-HD-NK-NN-NG; weight:0.022222222222222
TGAACAGGATAAGCACGGC
>seq:NN-NI-NI-HD-NI-NK-NI-NI-NG-HD-NG-NK-HD-NN-HD-NK-NN-NG; weight:0.022222222222222
TGAACAGTATCTGCACGGT
>seq:NN-NI-NI-HD-NI-NK-NI-NI-NG-HD-NG-NK-HD-NN-HD-NK-NN-NG; weight:0.022222222222222
TGAATGGTATCTGCGCGGT
>seq:NN-NI-NI-HD-NI-NK-NI-NI-NG-HD-NG-NK-HD-NN-HD-NK-NN-NG; weight:0.022222222222222
TGAACAGGATATGCGCGCT
>seq:NN-NI-NI-HD-NI-NK-NI-NI-NG-HD-NG-NK-HD-NN-HD-NK-NN-NG; weight:0.022222222222222
TGAACGGAATATGCGCGAT
>seq:NN-NI-NI-HD-NI-NK-NI-NI-NG-HD-NG-NK-HD-NN-HD-NK-NN-NG; weight:0.022222222222222
TGAACAGGATCTGCTCGGT
>seq:NN-NI-NI-HD-NI-NK-NI-NI-NG-HD-NG-NK-HD-NN-HD-NK-NN-NG; weight:0.022222222222222
TGCAGATCCTGTTCACTGT
>seq:NN-NI-NI-HD-NI-NK-NI-NI-NG-HD-NG-NK-HD-NN-HD-NK-NN-NG; weight:0.022222222222222
TGAACAGGATCTGGGCGGT
>seq:NN-NI-NI-HD-NI-NK-NI-NI-NG-HD-NG-NK-HD-NN-HD-NK-NN-NG; weight:0.022222222222222
TGGACAGGATCTGCGCGGT
>seq:NN-NI-NI-HD-NI-NK-NI-NI-NG-HD-NG-NK-HD-NN-HD-NK-NN-NG; weight:0.022222222222222
TGAACAGGATCTGAGCGGC
>seq:NN-NI-NI-HD-NI-NK-NI-NI-NG-HD-NG-NK-HD-NN-HD-NK-NN-NG; weight:0.022222222222222
TGGATAGGATCTGTGCGGT
>seq:NN-NI-NI-HD-NI-NK-NI-NI-NG-HD-NG-NK-HD-NN-HD-NK-NN-NG; weight:0.022222222222222
TGAACAGGATATGCGCGGT
>seq:NN-NI-NI-HD-NI-NK-NI-NI-NG-HD-NG-NK-HD-NN-HD-NK-NN-NG; weight:0.022222222222222
TGAACAGGATAGGCACGGC
>seq:NN-NI-NI-HD-NI-NK-NI-NI-NG-HD-NG-NK-HD-NN-HD-NK-NN-NG; weight:0.022222222222222
TGAACAGTATCTGCGCGGT
>seq:NN-NI-NI-HD-NI-NK-NI-NI-NG-HD-NG-NK-HD-NN-HD-NK-NN-NG; weight:0.022222222222222
CGCGCAGATACTGTTCACT
>seq:NN-NI-NI-HD-NI-NK-NI-NI-NG-HD-NG-NK-HD-NN-HD-NK-NN-NG; weight:0.022222222222222
TGAACAGGATAGGCGCGCT
>seq:NN-NI-NI-HD-NI-NK-NI-NI-NG-HD-NG-NK-HD-NN-HD-NK-NN-NG; weight:0.022222222222222
TGAACAGTATCTGCGCGGT
>seq:NN-NI-NI-HD-NI-NK-NI-NI-NG-HD-NG-NK-HD-NN-HD-NK-NN-NG; weight:0.022222222222222
TGAACAGGATATGCGCGAA
>seq:NN-NI-NI-HD-NI-NK-NI-NI-NG-HD-NG-NK-HD-NN-HD-NK-NN-NG; weight:0.022222222222222
TGAACAGTATCTGCGCGGT
>seq:NN-NI-NI-HD-NI-NK-NI-NI-NG-HD-NG-NK-HD-NN-HD-NK-NN-NG; weight:0.022222222222222
TGAACGGAATCTGCGCGGT
>seq:NN-NI-NI-HD-NI-NK-NI-NI-NG-HD-NG-NK-HD-NN-HD-NK-NN-NG; weight:0.022222222222222
TGAACAGGATAAGCACGGT
>seq:NN-NI-NI-HD-NI-NK-NI-NI-NG-HD-NG-NK-HD-NN-HD-NK-NN-NG; weight:0.022222222222222
CGCGCAGATCCTGTTCATA
>seq:NN-NI-NI-HD-NI-NK-NI-NI-NG-HD-NG-NK-HD-NN-HD-NK-NN-NG; weight:0.022222222222222
TAAATAGGATCTGCAAGCT
>seq:NN-NI-NI-HD-NI-NK-NI-NI-NG-HD-NG-NK-HD-NN-HD-NK-NN-NG; weight:0.022222222222222
TGAACAGGATCTGCGCGGT
>seq:NN-NI-NI-HD-NI-NK-NI-NI-NG-HD-NG-NK-HD-NN-HD-NK-NN-NG; weight:0.022222222222222
TGAACGGAATCTGCACGGT
>seq:NN-NI-NI-HD-NI-NK-NI-NI-NG-HD-NG-NK-HD-NN-HD-NK-NN-NG; weight:0.022222222222222
TGAACGGGATCGGCGCGGT
>seq:NN-NI-NI-HD-NI-NK-NI-NI-NG-HD-NG-NK-HD-NN-HD-NK-NN-NG; weight:0.022222222222222
TGAACAGGATATGCGCGGT
>seq:NN-NI-NI-HD-NI-NK-NI-NI-NG-HD-NG-NK-HD-NN-HD-NK-NN-NG; weight:0.022222222222222
TGAACAGGATCTGCGCGGT
>seq:NN-NI-NI-HD-NI-NK-NI-NI-NG-HD-NG-NK-HD-NN-HD-NK-NN-NG; weight:0.022222222222222
TGAACGGAATCTGCACGCT
>seq:NN-NI-NI-HD-NI-NK-NI-NI-NG-HD-NG-NK-HD-NN-HD-NK-NN-NG; weight:0.022222222222222
TGAACAGGATATGCACGGT
>seq:NN-NI-NI-HD-NI-NK-NI-NI-NG-HD-NG-NK-HD-NN-HD-NK-NN-NG; weight:0.022222222222222
TGAATAGGATCTGCGCGCC
>seq:NN-NI-NI-HD-NI-NK-NI-NI-NG-HD-NG-NK-HD-NN-HD-NK-NN-NG; weight:0.022222222222222
TGAACAGGATAGGCTCGGT
>seq:NN-NI-NI-HD-NI-NK-NI-NI-NG-HD-NG-NK-HD-NN-HD-NK-NN-NG; weight:0.022222222222222
TGAACAGCATCTGCACGAT
>seq:NN-NI-NI-HD-NI-NK-NI-NI-NG-HD-NG-NK-HD-NN-HD-NK-NN-NG; weight:0.022222222222222
TGAACGGTATATGCACGGT
>seq:NN-NI-NI-HD-NI-NK-NI-NI-NG-HD-NG-NK-HD-NN-HD-NK-NN-NG; weight:0.022222222222222
TGAACAGGATCTGGGCGGA
>seq:NN-NI-NI-HD-NI-NK-NI-NI-NG-HD-NG-NK-HD-NN-HD-NK-NN-NG; weight:0.022222222222222
TGAACGGGATCTGCGCGGT
>seq:NN-NI-NI-HD-NI-NK-NI-NI-NG-HD-NG-NK-HD-NN-HD-NK-NN-NG; weight:0.022222222222222
TGAACGGGATCGGCGCGGT
>seq:NN-NI-NI-HD-NI-NK-NI-NI-NG-HD-NG-NK-HD-NN-HD-NK-NN-NG; weight:0.022222222222222
TGAACAGGATCTGCACGGT
>seq:NN-NI-NI-HD-NI-NK-NI-NI-NG-HD-NG-NK-HD-NN-HD-NK-NN-NG; weight:0.022222222222222
TGAACAGTATCTGCACGAT
>seq:NN-NI-NI-HD-NI-NK-NI-NI-NG-HD-NG-NK-HD-NN-HD-NK-NN-NG; weight:0.022222222222222
TGAACAGGATATGCGCGGT
>seq:NN-NI-NI-HD-NI-NK-NI-NI-NG-HD-NG-NK-HD-NN-HD-NK-NN-NG; weight:0.022222222222222
TGAACAGGATCTGCGCGGG
>seq:NN-NI-NI-HD-NI-NK-NI-NI-NG-HD-NG-NK-HD-NN-HD-NK-NN-NG; weight:0.022222222222222
TGAACAGGATCTGCACGGT
>seq:NN-NI-NI-HD-NI-NK-NI-NI-NG-HD-NG-NK-HD-NN-HD-NK-NN-NG; weight:0.022222222222222
TGACCTGGACCTATTCACT
>seq:NN-NI-NN-HD-HD-HD-NG-HD-HD-HD-HD-HD-NG-NG; weight:0.04
TGGTCCCTCCCCCTT
>seq:NN-NI-NN-HD-HD-HD-NG-HD-HD-HD-HD-HD-NG-NG; weight:0.04
TGAAACCACCCCCTT
>seq:NN-NI-NN-HD-HD-HD-NG-HD-HD-HD-HD-HD-NG-NG; weight:0.04
TGATCCCTCCCCCGT
>seq:NN-NI-NN-HD-HD-HD-NG-HD-HD-HD-HD-HD-NG-NG; weight:0.04
TAAACCCTCCCCCTT
>seq:NN-NI-NN-HD-HD-HD-NG-HD-HD-HD-HD-HD-NG-NG; weight:0.04
TGAACCCTGCCCCTT
>seq:NN-NI-NN-HD-HD-HD-NG-HD-HD-HD-HD-HD-NG-NG; weight:0.04
TGAGACCTCCCCCTT
>seq:NN-NI-NN-HD-HD-HD-NG-HD-HD-HD-HD-HD-NG-NG; weight:0.04
TGAAACCTCACCCTT
>seq:NN-NI-NN-HD-HD-HD-NG-HD-HD-HD-HD-HD-NG-NG; weight:0.04
TAAACCCTCCTCCTT
>seq:NN-NI-NN-HD-HD-HD-NG-HD-HD-HD-HD-HD-NG-NG; weight:0.04
TGCACCCTCCCCCGT
>seq:NN-NI-NN-HD-HD-HD-NG-HD-HD-HD-HD-HD-NG-NG; weight:0.04
TGAGCCCTCCCCCTT
>seq:NN-NI-NN-HD-HD-HD-NG-HD-HD-HD-HD-HD-NG-NG; weight:0.04
TAGACCCTCCCCCTT
>seq:NN-NI-NN-HD-HD-HD-NG-HD-HD-HD-HD-HD-NG-NG; weight:0.04
TGATCCCTCCCCCTT
>seq:NN-NI-NN-HD-HD-HD-NG-HD-HD-HD-HD-HD-NG-NG; weight:0.04
TGAACACTCCCCCTT
>seq:NN-NI-NN-HD-HD-HD-NG-HD-HD-HD-HD-HD-NG-NG; weight:0.04
TGACCTCTCCCCCTT
>seq:NN-NI-NN-HD-HD-HD-NG-HD-HD-HD-HD-HD-NG-NG; weight:0.04
TGAACCCTCCCCCTT
>seq:NN-NI-NN-HD-HD-HD-NG-HD-HD-HD-HD-HD-NG-NG; weight:0.04
TGAAACCTCCCCCTT
>seq:NN-NI-NN-HD-HD-HD-NG-HD-HD-HD-HD-HD-NG-NG; weight:0.04
TGAAACCTCCCCCTT
>seq:NN-NI-NN-HD-HD-HD-NG-HD-HD-HD-HD-HD-NG-NG; weight:0.04
TAGACCCTCCCCCTT
>seq:NN-NI-NN-HD-HD-HD-NG-HD-HD-HD-HD-HD-NG-NG; weight:0.04
TGAGCCCTCCCCCTT
>seq:NN-NI-NN-HD-HD-HD-NG-HD-HD-HD-HD-HD-NG-NG; weight:0.04
TGCGCCCTCCCCCAT
>seq:NN-NI-NN-HD-HD-HD-NG-HD-HD-HD-HD-HD-NG-NG; weight:0.04
TGGTCCCTCCCCCTT
>seq:NN-NI-NN-HD-HD-HD-NG-HD-HD-HD-HD-HD-NG-NG; weight:0.04
TTAACCCTCCCCCTT
>seq:NN-NI-NN-HD-HD-HD-NG-HD-HD-HD-HD-HD-NG-NG; weight:0.04
TGAGACCCCCCCCTT
>seq:NN-NI-NN-HD-HD-HD-NG-HD-HD-HD-HD-HD-NG-NG; weight:0.04
TGAACCCTACCCCTT
>seq:NN-NI-NN-HD-HD-HD-NG-HD-HD-HD-HD-HD-NG-NG; weight:0.04
TAAACCCTCACCCTT
>seq:NK-HD-NG-HD-NG-NG-HD-NI-NN-HD-HD-NG-NG; weight:0.0588235
TGCACTTAAGCCTT
>seq:NK-HD-NG-HD-NG-NG-HD-NI-NN-HD-HD-NG-NG; weight:0.0588235
TGCTATTCAGCCTT
>seq:NK-HD-NG-HD-NG-NG-HD-NI-NN-HD-HD-NG-NG; weight:0.0588235
TGCACTTAAGCCTT
>seq:NK-HD-NG-HD-NG-NG-HD-NI-NN-HD-HD-NG-NG; weight:0.0588235
TGATCTTCAGCCTT
>seq:NK-HD-NG-HD-NG-NG-HD-NI-NN-HD-HD-NG-NG; weight:0.0588235
TGCTATTCAACCTT
>seq:NK-HD-NG-HD-NG-NG-HD-NI-NN-HD-HD-NG-NG; weight:0.0588235
TGCTATTCAACCTT
>seq:NK-HD-NG-HD-NG-NG-HD-NI-NN-HD-HD-NG-NG; weight:0.0588235
TGCTCGTCAGCCTT
>seq:NK-HD-NG-HD-NG-NG-HD-NI-NN-HD-HD-NG-NG; weight:0.0588235
TGCTCTTCATCCTT
>seq:NK-HD-NG-HD-NG-NG-HD-NI-NN-HD-HD-NG-NG; weight:0.0588235
TGCTCTTCAACCTT
>seq:NK-HD-NG-HD-NG-NG-HD-NI-NN-HD-HD-NG-NG; weight:0.0588235
TGCCCTTCAGCCTT
>seq:NK-HD-NG-HD-NG-NG-HD-NI-NN-HD-HD-NG-NG; weight:0.0588235
TGCTATTCAACCTT
>seq:NK-HD-NG-HD-NG-NG-HD-NI-NN-HD-HD-NG-NG; weight:0.0588235
TGCACTTCAGCCTT
>seq:NK-HD-NG-HD-NG-NG-HD-NI-NN-HD-HD-NG-NG; weight:0.0588235
TGCTCTTCAGCCTT
>seq:NK-HD-NG-HD-NG-NG-HD-NI-NN-HD-HD-NG-NG; weight:0.0588235
TGCTATTCAGCCTT
>seq:NK-HD-NG-HD-NG-NG-HD-NI-NN-HD-HD-NG-NG; weight:0.0588235
TGCCCTTAAGCCTT
>seq:NK-HD-NG-HD-NG-NG-HD-NI-NN-HD-HD-NG-NG; weight:0.0588235
TGCCCTTCAGCCTC
>seq:NK-HD-NG-HD-NG-NG-HD-NI-NN-HD-HD-NG-NG; weight:0.0588235
TGCTCTTCAACCTT
>seq:HD-NG-NS-NG-NI-NI-NI-HD-HD-NG-NS-NS-HD-HD-HD-NG-HD-NG; weight:1.0
TATATAAACCAACCCCCAT
>seq:HD-NG-NS-NG-NI-NI-NI-HD-HD-NG-NS-NS-HD-HD-HD-NG-HD-NG; weight:1.0
TAAGTAAAACTCTCCCTCT
>seq:HD-NG-NS-NG-NI-NI-NI-HD-HD-NG-NS-NS-HD-HD-HD-NG-HD-NG; weight:1.0
TAAATAAACCTCCCTCTCC
>seq:HD-NG-NS-NG-NI-NI-NI-HD-HD-NG-NS-NS-HD-HD-HD-NG-HD-NG; weight:1.0
TATATACACCCCTCCTCCC
>seq:HD-NG-NS-NG-NI-NI-NI-HD-HD-NG-NS-NS-HD-HD-HD-NG-HD-NG; weight:1.0
TATATAAAACCAAAACCCT
>seq:HD-NG-NS-NG-NI-NI-NI-HD-HD-NG-NS-NS-HD-HD-HD-NG-HD-NG; weight:1.0
TATATAAAACTTCCCTCTC
>seq:HD-NG-NS-NG-NI-NI-NI-HD-HD-NG-NS-NS-HD-HD-HD-NG-HD-NG; weight:1.0
AATAAAAACCTGCCCCTCT
