# Supplementary material for: Computational Predictions Provide Insights into the Biology of TAL Effector Target Sites
Source: PLoS Comput Biol. 2013 Mar 14;9(3):e1002962. doi: 10.1371/journal.pcbi.1002962 (PMC3597551; doi:10.1371/journal.pcbi.1002962)
Supplement: Table S3 — Predictions for C. sinensis . List of all target sites predicted by TALgetter for a rank cutoff of 100 that yield a log-fold change greater than 1 in the C. sinensis microarray experiment. (XLS) [file pcbi.1002962.s011.xls]

## Sheet: Sheet1
locus_sv	id	fc	total_pp	TAL	rank	start	dist	sequence	matches	score	p-value	e-value	V2	V3	V4	V5	V6	V7	V8	V9
orange1.1g025468m	Cit.15457.1.S1_at	2.86471	11	PthA1	75	168	814	CATTTACCACCACCACCT	m|:x:|||xx|||:||||	-14.6655	1.77132783660379e-06	73	PF00076	PTHR10432	KOG0149			AT3G54770.1		RNA-binding (RRM/RBD/RNP motifs) family protein
orange1.1g008955m	Cit.18066.1.S1_at	2.50732	11	PthA1	29	268	714	TACACACCCAAAAAAACT	M|:|:|||:|x|xx|x||	-13.1306	4.12501003044718e-07	17	PF01566	PTHR11706	KOG1291			AT1G15960.1	NRAMP6	NRAMP metal ion transporter 6
orange1.1g009104m	Cit.18066.1.S1_at	2.50732	11	PthA1	28	268	714	TACACACCCAAAAAAACT	M|:|:|||:|x|xx|x||	-13.1306	4.12501003044718e-07	17	PF01566	PTHR11706	KOG1291			AT1G15960.1	NRAMP6	NRAMP metal ion transporter 6
orange1.1g009128m	Cit.18066.1.S1_at	2.50732	11	PthA1	26	268	714	TACACACCCAAAAAAACT	M|:|:|||:|x|xx|x||	-13.1306	4.12501003044718e-07	17	PF01566	PTHR11706	KOG1291			AT1G15960.1	NRAMP6	NRAMP metal ion transporter 6
orange1.1g010396m	Cit.18066.1.S1_at	2.50732	11	PthA1	25	268	714	TACACACCCAAAAAAACT	M|:|:|||:|x|xx|x||	-13.1306	4.12501003044718e-07	17	PF01566	PTHR11706	KOG1291			AT1G80830.1	NRAMP1	natural resistance-associated macrophage protein 1
orange1.1g013769m	Cit.18066.1.S1_at	2.50732	11	PthA1	27	268	714	TACACACCCAAAAAAACT	M|:|:|||:|x|xx|x||	-13.1306	4.12501003044718e-07	17	PF01566	PTHR11706	KOG1291			AT1G15960.1	NRAMP6	NRAMP metal ion transporter 6
orange1.1g027210m	Cit.30583.1.S1_at	2.20324	11	PthA1	10	872	110	TATATACACACACACCCT	M|:|:||x:||||xx|||	-12.1984	7.27942946549503e-08	3	PF03168	PTHR19957:SF11				AT2G35980.1	YLS9	Late embryogenesis abundant (LEA) hydroxyproline-rich glycoprotein family
orange1.1g027210m	Cit.30583.1.S1_at	2.20324	11	PthA1	38	874	108	TATACACACACACCCTCT	M|:|:||x:||||:xx||	-13.4724	7.0367818166452e-07	29	PF03168	PTHR19957:SF11				AT2G35980.1	YLS9	Late embryogenesis abundant (LEA) hydroxyproline-rich glycoprotein family
orange1.1g030972m	Cit.12543.1.S1_at	1.83154	11	PthA1	42	376	606	TAAACACCGACACTAACA	M|x|:|||x||||:|x|x	-13.6629	8.00737241204454e-07	33	PF00903	PTHR10374	KOG2944			AT1G15380.1		Lactoylglutathione lyase / glyoxalase I family protein
orange1.1g032017m	Cit.17949.1.S1_s_at	1.59875	11	PthA1	72	865	117	TATAAAACCCCACTTCCT	M|:|x|x|:x|||:x|||	-14.6101	1.72279830683382e-06	71						AT4G09030.1	AGP10	arabinogalactan protein 10
orange1.1g033526m	Cit.17949.1.S1_s_at	1.59875	11	PthA1	71	865	117	TATAAAACCCCACTTCCT	M|:|x|x|:x|||:x|||	-14.6101	1.72279830683382e-06	71						AT4G09030.1	AGP10	arabinogalactan protein 10
orange1.1g030972m	Cit.12541.1.S1_s_at	1.52983	11	PthA1	42	376	606	TAAACACCGACACTAACA	M|x|:|||x||||:|x|x	-13.6629	8.00737241204454e-07	33	PF00903	PTHR10374	KOG2944			AT1G15380.1		Lactoylglutathione lyase / glyoxalase I family protein
orange1.1g019985m	Cit.4302.1.S1_at	1.19621	11	PthA1	45	651	331	TTTATACACACACCAACT	Mx:|:||x:||||:|x||	-13.7797	9.22061065629371e-07	38	PF00804,PF05739	PTHR19957	KOG0810		K08486	AT3G11820.1	SYP121	syntaxin of plants 121
orange1.1g034402m	Cit.881.1.S1_s_at	4.81375	11	PthA2	64	700	283	TACAAATCTCCTCTAAT	M|||x|x|||x|x||||	-13.0807	7.73132262717226e-06	319	PF09713					AT3G55240.1		Plant protein 1589 of unknown function
orange1.1g008535m	Cit.14161.1.S1_at	3.65314	11	PthA2	46	159	824	TCCAAAACTCTTTTATT	Mx||x|x||||||||x|	-12.6463	4.50791852242646e-06	186	PF00501	PTHR11968	KOG1176			AT1G20560.1	AAE1	acyl activating enzyme 1
orange1.1g034402m	Cit.16993.1.S1_s_at	3.3037	11	PthA2	64	700	283	TACAAATCTCCTCTAAT	M|||x|x|||x|x||||	-13.0807	7.73132262717226e-06	319	PF09713					AT3G55240.1		Plant protein 1589 of unknown function
orange1.1g033270m	Cit.10947.1.S1_s_at	1.62128	11	PthA2	45	197	786	TACACATCGCTTTTATT	M|||||x|x||||||x|	-12.5934	4.26555731154332e-06	176	PF00831	PTHR13872	KOG3436		K02918	AT5G02610.1		Ribosomal L29 family protein
orange1.1g015673m	Cit.25978.1.S1_at	1.35936	11	PthA2	17	880	103	TATACACTTATTTTAAT	M|x||||x|x|||||||	-12.0424	2.56902883536132e-06	106	PF01535	PTHR10483				AT4G36680.1		Tetratricopeptide repeat (TPR)-like superfamily protein
orange1.1g018137m	Cit.11901.1.S1_at	1.21836	11	PthA2	20	34	949	TAAACACATATTCTAAT	M|x||||x|x||x||||	-12.1813	2.90833453059772e-06	120	PF00248	PTHR11732	KOG1575			AT1G04690.1	KAB1	potassium channel beta subunit 1
orange1.1g013852m	Cit.35761.1.S1_at	2.85704	11	PthA3	97	485	498	CCAACATCTTTAAAACG	mxx|||||||||||||x	-12.7813	7.9736838380554e-06	329	PF00854	PTHR11654	KOG1237			AT1G69850.1	NRT1:2	nitrate transporter 1:2
orange1.1g032105m	Cit.1823.1.S1_s_at	1.62228	11	PthA3	94	395	588	TTCACAACTCTAAAACC	Mx||||x||x||||||x	-12.7784	7.92521159587877e-06	327	PF00076	PTHR10432	KOG0121			AT4G13850.1	GR-RBP2	glycine-rich RNA-binding protein 2
orange1.1g032107m	Cit.1823.1.S1_s_at	1.62228	11	PthA3	95	395	588	TTCACAACTCTAAAACC	Mx||||x||x||||||x	-12.7784	7.92521159587877e-06	327	PF00076	PTHR10432	KOG0121			AT4G13850.1	GR-RBP2	glycine-rich RNA-binding protein 2
orange1.1g032111m	Cit.1823.1.S1_s_at	1.62228	11	PthA3	93	395	588	TTCACAACTCTAAAACC	Mx||||x||x||||||x	-12.7784	7.92521159587877e-06	327	PF00076	PTHR10432	KOG0121			AT4G13850.1	GR-RBP2	glycine-rich RNA-binding protein 2
orange1.1g032131m	Cit.1823.1.S1_s_at	1.62228	11	PthA3	96	395	588	TTCACAACTCTAAAACC	Mx||||x||x||||||x	-12.7784	7.92521159587877e-06	327	PF00076	PTHR10432	KOG0121			AT4G13850.1	GR-RBP2	glycine-rich RNA-binding protein 2
orange1.1g031892m	Cit.26052.1.S1_s_at	1.43855	11	PthA3	41	210	773	AGCACTTCTTTAAAACT	mx|||x|||||||||||	-12.0826	4.55639076460309e-06	188						AT3G55646.1
orange1.1g027607m	Cit.9036.1.S1_at	1.35056	11	PthA3	10	283	700	TCCATATCTTTAAAACC	Mx||x|||||||||||x	-10.6817	1.26027829659234e-06	52	PF00071,PF08477	PTHR11708	KOG0096		K07936	AT5G55190.1	RAN3	RAN GTPase 3
orange1.1g029077m	Cit.9036.1.S1_at	1.35056	11	PthA3	11	283	700	TCCATATCTTTAAAACC	Mx||x|||||||||||x	-10.6817	1.26027829659234e-06	52	PF00071,PF08477	PTHR11708	KOG0096		K07936	AT5G55190.1	RAN3	RAN GTPase 3
orange1.1g034709m	Cit.17843.1.S1_s_at	1.30384	11	PthA3	98	460	523	AAAAAATATTTAAAACT	m|x|x||x|||||||||	-12.786	7.9736838380554e-06	329						AT1G19020.1
orange1.1g027607m	Cit.23158.1.S1_s_at	1.11163	11	PthA3	10	283	700	TCCATATCTTTAAAACC	Mx||x|||||||||||x	-10.6817	1.26027829659234e-06	52	PF00071,PF08477	PTHR11708	KOG0096		K07936	AT5G55190.1	RAN3	RAN GTPase 3
orange1.1g029077m	Cit.23158.1.S1_s_at	1.11163	11	PthA3	11	283	700	TCCATATCTTTAAAACC	Mx||x|||||||||||x	-10.6817	1.26027829659234e-06	52	PF00071,PF08477	PTHR11708	KOG0096		K07936	AT5G55190.1	RAN3	RAN GTPase 3
orange1.1g026556m	Cit.37210.1.S1_at	5.72828	11	PthA4	1	888	93	TATAAACCCCTTTTGCCTT	M|:|||||x|||||x||||	-8.72386	0	0	PF03195					AT1G07900.1	LBD1	LOB domain-containing protein 1
orange1.1g026556m	Cit.35190.1.S1_at	3.3922	11	PthA4	1	888	93	TATAAACCCCTTTTGCCTT	M|:|||||x|||||x||||	-8.72386	0	0	PF03195					AT1G07900.1	LBD1	LOB domain-containing protein 1
orange1.1g025970m	Cit.13708.1.S1_s_at	1.45689	11	PthA4	33	57	924	TTCCCAACTCTTTTCCCTT	Mx:xx|x|||||||x||||	-14.539	3.08527151142398e-06	127	PF00406,PF05191	PTHR23359	KOG3078	2.7.4.3	K00939	AT5G63400.1	ADK1	adenylate kinase 1
orange1.1g018514m	Cit.7432.1.S1_at	1.23766	11	PthA4	77	492	489	CAAAAAACTCCTCTCCCTT	m|x|||x|||x|x|x||||	-15.2616	5.46603220527871e-06	225	PF00069	PTHR11295	KOG0658			AT5G26751.1	SK 11	shaggy-related kinase 11
